# Supplementary material for: Ethyl pyruvate inhibits oxidation of LDL in vitro and attenuates oxLDL toxicity in EA.hy926 cells
Source: PLoS One. 2018 Jan 25;13(1):e0191477. doi: 10.1371/journal.pone.0191477 (PMC5784938; doi:10.1371/journal.pone.0191477)
Supplement: S1 File — (XLSX) [file pone.0191477.s003.xlsx]

## Sheet: Data availability
Data availability
Figure 1, panel A: LPO (nmol/mg LDL)
	0 µg/mL EP			100 µg/mL EP			500 µg/mL EP
0h	4.8	4.8	5.1	3.9	4.2	0	3	3.9	0
2h	55.2	84.3	64.5	46.2	68.4	54.9	31.5	45.3	30.3
4h	86.4	118.5	95.4	75.9	103.5	81.3	59.4	72.3	56.4
6h	90.9	108.9	92.4	77.1	100.8	77.4	65.1	80.4	59.4
8h	72.9	97.5	89.4	59.1	87.9	75.6	46.2	72.9	62.1
Figure 1, panel B: MDA (µmol/L)
	0 µg/mL EP			100 µg/mL EP			500 µg/mL EP
0h	0	0.02	0	0	0	0	0	0	0
2h	16.17	14.53	8.3	16.17	13.13	8.15	7.25	4.7	5.5
4h	25.26	20.8	12.27	26.91	20.95	12.73	16.29	10.08	10.62
6h	25.57	20.75	12.15	27.74	21.96	13.14	19.26	12.97	10.94
8h	24.18	16.81	11.67	26.22	19.88	12.27	10.81	12.55	11.1
Figure 1, panel C: REM
EP (µg/mL)	REM
0	2.81	2.88	2.63
50	2.75	2.82	2.56
100	2.75	2.7	2.5
250	2.68	2.52	2.38
500	2.56	2.41	2.25
Figure 1, panel D: OB/04 (counts x 1000)
	0 µg/mL EP			100 µg/mL EP			500 µg/mL EP
0h	0.0036	0.002	0.0042	0.0038	0.0033	0.0031	0.0035	0.0014	0.0034
2h	0.0087	0.0031	0.0074	0.007	0.0031	0.0064	0.0065	0.0026	0.0043
4h	0.0389	0.0172	0.0266	0.0286	0.0096	0.016	0.0144	0.0052	0.0078
6h	0.1091	0.0629	0.0682	0.0775	0.0398	0.0508	0.0367	0.0139	0.0242
8h	0.1917	0.1347	0.1299	0.1503	0.0951	0.0919	0.0716	0.0368	0.0396
Figure 2B, 4 kHz																		Figure 2B, 64 kHz
Time [h]	LDL				ox-LDL				ox-LDL+EP (500µg/ml)				ox-LDL+EP (1000µg/ml)					Time [h]	LDL				ox-LDL				ox-LDL+EP (500µg/ml)				ox-LDL+EP (1000µg/ml)
0.00213556	0.99971	0.999631	0.999801		0.999698	0.999885	0.999558	0.999781	0.999893	0.999576	0.999905	0.999804	0.999054	0.999706	0.999698			0.00213556	1	1.00026	1		1	1.00019	1	1.00019	1.00069	1.00019	1.00053	1.00067	0.999573	1.00016	0.999821
0.179913	0.991842	0.985396	0.986719		0.983918	0.988635	0.987342	0.988442	0.982484	0.982696	0.984086	0.986616	0.983007	0.980921	0.988528			0.179913	1.00772	0.998585	1.00181		0.998447	1.00191	0.998055	0.999049	1.0047	1.00379	1.00978	1.01057	0.994467	1.01029	1.00912
0.357708	0.982163	0.974371	0.978895		0.964284	0.976283	0.972595	0.974595	0.967231	0.967937	0.971056	0.970512	0.968489	0.966589	0.975235			0.357708	1.01108	0.988808	1.00628		0.986371	0.997704	0.991454	0.994124	1.00156	1.0036	1.0103	1.00872	0.984402	1.00996	1.0102
0.535482	0.974013	0.971893	0.977407		0.946301	0.960932	0.954613	0.963268	0.956659	0.95698	0.956052	0.955486	0.953699	0.953559	0.970262			0.535482	1.01444	0.988808	1.00992		0.970377	0.990451	0.981375	0.987879	1.00191	0.998675	1.00453	1.00385	0.974354	0.997067	1.01092
0.713268	0.964823	0.962447	0.970383		0.931064	0.947732	0.939758	0.947669	0.9469	0.95097	0.943822	0.937166	0.946395	0.945461	0.969446			0.713268	1.014	0.982512	1.00975		0.954781	0.981874	0.973246	0.977676	0.995651	0.995838	0.998259	0.991128	0.966436	0.992343	1.01791
0.890977	0.960088	0.954921	0.964537		0.915838	0.933888	0.92828	0.932311	0.937145	0.941493	0.935148	0.925965	0.939764	0.941711	0.963164			0.890977	1.014	0.981742	1.00809		0.937361	0.971977	0.965711	0.968623	0.993741	0.994135	0.994425	0.986112	0.9622	0.99267	1.01665
1.06877	0.953741	0.948415	0.959497		0.90235	0.923151	0.916247	0.922371	0.930951	0.935808	0.928053	0.919832	0.929445	0.935107	0.954544			1.06877	1.01283	0.974557	1.00495		0.924253	0.963621	0.9578	0.961469	0.993047	0.99338	0.991118	0.984611	0.950063	0.991041	1.0154
1.24655	0.946735	0.942359	0.95712		0.889263	0.912423	0.906558	0.912323	0.922427	0.928198	0.918499	0.916421	0.924615	0.927705	0.950488			1.24655	1.01458	0.966352	1.00413		0.909999	0.956791	0.951056	0.954887	0.989746	0.991868	0.983988	0.980104	0.946823	0.9886	1.01486
1.42434	0.946925	0.936585	0.957915		0.876398	0.90071	0.896876	0.901734	0.912178	0.918153	0.912785	0.909031	0.917991	0.922088	0.947752			1.42434	1.01852	0.966866	1.00942		0.897138	0.948839	0.945091	0.946815	0.984544	0.986769	0.98173	0.979603	0.947527	0.987302	1.01594
1.60211	0.944841	0.926508	0.952375		0.863852	0.891871	0.886541	0.891827	0.908827	0.910459	0.908062	0.901338	0.912691	0.918635	0.941573			1.60211	1.02042	0.956241	1.00148		0.885158	0.942219	0.938941	0.939503	0.986624	0.983938	0.979992	0.969606	0.937529	0.984863	1.01217
1.77994	0.945602	0.922299	0.949307		0.853473	0.882604	0.877097	0.882908	0.906399	0.908209	0.902644	0.893079	0.907112	0.916077	0.939546			1.77994	1.02013	0.945888	1.00083		0.874383	0.934286	0.932221	0.932574	0.981078	0.980355	0.973749	0.958136	0.932463	0.979017	1.01396
1.95769	0.945693	0.919555	0.946542		0.843613	0.873999	0.868669	0.873438	0.902846	0.905755	0.897829	0.884814	0.909947	0.914596	0.94259			1.95769	1.02773	0.944994	1.00215		0.865147	0.928252	0.925702	0.925283	0.978826	0.977154	0.971148	0.9462	0.937949	0.97399	1.01952
2.13546	0.948058	0.919739	0.947726		0.837149	0.867055	0.862561	0.867615	0.903457	0.904579	0.897236	0.881706	0.907022	0.912624	0.9436			2.13546	1.03007	0.948827	1.00462		0.856764	0.921095	0.92053	0.920053	0.985584	0.976965	0.972535	0.945207	0.933307	0.977233	1.02545
2.31323	0.946164	0.911957	0.940607		0.829255	0.858797	0.856127	0.861458	0.898992	0.898814	0.886707	0.881214	0.901915	0.912039	0.944007			2.31323	1.02685	0.931346	0.998182		0.848232	0.914887	0.91594	0.915761	0.981769	0.972632	0.959033	0.945373	0.927993	0.979827	1.03012
2.49104	0.943518	0.90656	0.938923		0.821366	0.851313	0.849706	0.853654	0.893681	0.900735	0.884937	0.876459	0.900585	0.912134	0.938439			2.49104	1.02466	0.926379	0.997524		0.84088	0.90906	0.910011	0.909241	0.975191	0.974705	0.960937	0.938426	0.921882	0.979017	1.02509
2.66881	0.947396	0.910494	0.946836		0.814296	0.846468	0.84472	0.848607	0.895743	0.902125	0.887403	0.87966	0.901626	0.912134	0.941068			2.66881	1.03212	0.936189	1.00727		0.832712	0.90418	0.906383	0.904401	0.979865	0.974894	0.966819	0.943551	0.925457	0.983889	1.02599
2.84654	0.950333	0.913508	0.946438		0.809797	0.842066	0.83962	0.844329	0.896157	0.900735	0.882875	0.878785	0.899833	0.915879	0.939147			2.84654	1.03709	0.94142	1.00743		0.827548	0.900429	0.901992	0.900122	0.979865	0.976587	0.963532	0.946532	0.924563	0.995273	1.02563
3.02438	0.953079	0.914884	0.939424		0.805389	0.83778	0.834861	0.839823	0.896662	0.900306	0.881895	0.873157	0.898982	0.922778	0.939749			3.02438	1.04163	0.943719	1.00115		0.823223	0.896869	0.897418	0.895846	0.984022	0.978095	0.965087	0.94008	0.924117	1.01241	1.03588
3.20213	0.953832	0.911221	0.940011		0.801098	0.833381	0.830993	0.834781	0.89224	0.897322	0.876879	0.869559	0.89586	0.921201	0.938439			3.20213	1.04324	0.93874	1.00165		0.818404	0.892936	0.894559	0.891205	0.977962	0.977906	0.96007	0.939583	0.925307	1.01257	1.03228
3.37992	0.95298	0.914612	0.942784		0.796389	0.82954	0.826671	0.830288	0.889971	0.895401	0.873246	0.870433	0.895199	0.916766	0.938837			3.37992	1.04266	0.944101	1.00611		0.813259	0.889568	0.890559	0.886568	0.974844	0.978284	0.954199	0.9414	0.926202	1.00947	1.03642
3.55769	0.950614	0.910126	0.944063		0.792406	0.825144	0.822805	0.826341	0.888225	0.894757	0.871674	0.867811	0.890756	0.912529	0.937926			3.55769	1.04163	0.93938	1.00611		0.80961	0.885828	0.887326	0.882675	0.971042	0.976776	0.950056	0.939749	0.925457	1.00359	1.03841
3.73546	0.954784	0.910494	0.94357		0.789548	0.821296	0.818709	0.821956	0.886776	0.89348	0.871769	0.865868	0.891417	0.908294	0.935395			3.73546	1.05131	0.942441	1.00892		0.806462	0.88209	0.884095	0.878418	0.969832	0.976024	0.95109	0.941072	0.929334	0.997554	1.04093
3.91328	0.957051	0.907016	0.943769		0.786682	0.817564	0.815173	0.818338	0.881116	0.89156	0.869408	0.86412	0.888114	0.907106	0.93297			3.91328	1.05674	0.936317	1.01174		0.802985	0.878169	0.881053	0.874899	0.964132	0.974894	0.953334	0.941732	0.929038	0.998044	1.03949
4.09102	0.960461	0.906376	0.942482		0.783925	0.814495	0.811523	0.81516	0.878436	0.891774	0.86723	0.864798	0.890096	0.905436	0.935598			4.09102	1.06261	0.936573	1.01223		0.79951	0.874436	0.878203	0.871386	0.962924	0.974328	0.952818	0.943883	0.930494	0.99218	1.04327
4.26879	0.959989	0.91031	0.938923		0.781274	0.811752	0.80854	0.812424	0.875657	0.891774	0.866427	0.865384	0.893118	0.902381	0.935501			4.26879	1.06437	0.942951	1.00925		0.795875	0.871638	0.874977	0.868246	0.958955	0.974328	0.954715	0.943056	0.943019	0.994623	1.04724
4.4466	0.959136	0.908934	0.939321		0.778714	0.809442	0.805452	0.810023	0.877617	0.889854	0.86353	0.868294	0.896901	0.902381	0.933068			4.4466	1.0607	0.946654	1.01273		0.793231	0.869403	0.87175	0.865474	0.964822	0.976398	0.95109	0.947692	0.947951	0.999022	1.04833
4.62437	0.959798	0.908567	0.945255		0.777188	0.806595	0.803908	0.808378	0.87875	0.888363	0.858434	0.865579	0.894258	0.900901	0.931749			4.62437	1.06055	0.950742	1.02068		0.790753	0.866607	0.870233	0.863445	0.967066	0.974705	0.945055	0.947858	0.948655	0.99511	1.05121
4.80211	0.963688	0.908567	0.949799		0.775039	0.803854	0.802142	0.806733	0.876376	0.884729	0.854344	0.865095	0.889716	0.897554	0.927299			4.80211	1.06452	0.950998	1.02633		0.787949	0.863627	0.868719	0.861597	0.965684	0.970563	0.93645	0.949845	0.944709	0.991041	1.04706
4.97992	0.969467	0.90409	0.950197		0.772088	0.801114	0.80136	0.805748	0.87813	0.882708	0.854745	0.867039	0.886223	0.893321	0.932864			4.97992	1.08129	0.945504	1.02483		0.784817	0.860838	0.867769	0.860121	0.967756	0.968118	0.934042	0.949346	0.934573	0.991691	1.05646
5.1577	0.969368	0.904545	0.95336		0.769333	0.79848	0.800589	0.804438	0.878337	0.882922	0.856044	0.863738	0.895389	0.895489	0.934793			5.1577	1.08468	0.947167	1.03148		0.781356	0.858048	0.867012	0.859015	0.971212	0.968869	0.93834	0.950673	0.950063	0.999673	1.05935
5.33546	0.97629	0.905824	0.95336		0.766677	0.796612	0.799595	0.803893	0.883068	0.884096	0.858042	0.865189	0.895389	0.901589	0.93236			5.33546	1.09234	0.947549	1.03547		0.778062	0.855631	0.866066	0.858645	0.980904	0.971318	0.944886	0.951667	0.954154	1.00979	1.05881
5.51326	0.974203	0.912597	0.96088		0.764636	0.794419	0.798601	0.803339	0.886263	0.885484	0.855739	0.864798	0.899263	0.903069	0.933678			5.51326	1.09042	0.951255	1.03966		0.775263	0.85303	0.865496	0.858093	0.988531	0.97395	0.943852	0.951999	0.966294	1.00734	1.06062
5.69103	0.973922	0.914244	0.967408		0.7628	0.792782	0.797502	0.802908	0.886371	0.887823	0.856446	0.862372	0.901246	0.905927	0.937722			5.69103	1.08556	0.957264	1.04704		0.773125	0.850616	0.865116	0.858093	0.990268	0.975083	0.944194	0.949845	0.976474	1.01552	1.06605
5.86881	0.980747	0.914884	0.972165		0.760965	0.791681	0.796615	0.802249	0.886371	0.88964	0.856838	0.863441	0.905691	0.913313	0.940661			5.86881	1.09145	0.95688	1.05772		0.770662	0.84913	0.864739	0.858645	0.990442	0.976213	0.946261	0.95316	0.985536	1.03513	1.07421
6.04662	0.982163	0.9147	0.974734		0.759638	0.79059	0.795959	0.802144	0.891007	0.8906	0.860231	0.86529	0.906451	0.922485	0.940971			6.04662	1.09588	0.960334	1.06244		0.768523	0.847458	0.86455	0.85883	0.993567	0.979792	0.947468	0.955482	0.982419	1.05355	1.08712
6.22436	0.987093	0.918363	0.978004		0.758828	0.789384	0.795621	0.801369	0.891727	0.888894	0.864926	0.870042	0.910898	0.922778	0.938536			6.22436	1.10533	0.965199	1.06685		0.766718	0.845791	0.864739	0.859015	0.997565	0.979792	0.952472	0.958968	0.99546	1.05696	1.08221
6.40217	0.990607	0.925044	0.97553		0.757608	0.789929	0.796181	0.8005	0.893168	0.891448	0.867527	0.871986	0.91165	0.923174	0.940864			6.40217	1.10665	0.978021	1.07173		0.766718	0.846159	0.866822	0.861412	1.00191	0.981301	0.956271	0.961623	0.997871	1.05789	1.08912
6.57995	1.00474	0.932647	0.996726		0.756174	0.787852	0.792092	0.80006	0.89595	0.895932	0.866724	0.876357	0.914775	0.92948	0.963261			6.57995	1.12974	0.994081	1.10108		0.763929	0.844865	0.866442	0.860861	1.00748	0.986394	0.95869	0.970437	1.00227	1.06922	1.12347
6.7577	1.00778	0.947766	1.00139		0.755568	0.786321	0.790878	0.798416	0.904671	0.903189	0.874028	0.876748	0.92282	0.945064	0.965999			6.7577	1.14116	1.02218	1.10155		0.761632	0.84338	0.865686	0.860861	1.02057	0.995458	0.968549	0.968441	1.01364	1.09753	1.1321
6.93547	1.01101	0.948318	1.00534		0.754447	0.785661	0.790106	0.797766	0.903049	0.901696	0.875213	0.878301	0.926037	0.944082	0.973914			6.93547	1.14308	1.01443	1.115		0.759826	0.842269	0.865496	0.860861	1.02074	0.993949	0.977044	0.972434	1.02232	1.09551	1.14644
7.11326	1.01547	0.958134	1.00891		0.754242	0.785661	0.789007	0.797432	0.909332	0.909068	0.878648	0.881027	0.927551	0.948617	0.977469			7.11326	1.14516	1.03951	1.11849		0.759336	0.841525	0.865306	0.861046	1.03387	1.00417	0.983814	0.976602	1.02901	1.11594	1.15056
7.29105	1.01623	0.965469	1.01636		0.754856	0.785221	0.787899	0.796018	0.915121	0.913231	0.880323	0.883354	0.932573	0.954448	0.977159			7.29105	1.1465	1.05443	1.12308		0.758517	0.841525	0.865876	0.861782	1.04668	1.01289	0.989031	0.980436	1.0407	1.12657	1.14626
7.46883	1.01955	0.969415	1.01556		0.753939	0.784455	0.78735	0.795139	0.917657	0.915687	0.881208	0.882674	0.940716	0.962049	0.976449			7.46883	1.14902	1.06391	1.12023		0.757696	0.841525	0.866442	0.862519	1.04966	1.0163	0.990944	0.981273	1.04927	1.14441	1.14516
7.64665	1.02583	0.969511	1.02002		0.75353	0.78369	0.786685	0.794479	0.919377	0.91537	0.882875	0.882088	0.944408	0.96936	0.975944			7.64665	1.15333	1.06625	1.12292		0.757042	0.841157	0.866632	0.863074	1.05441	1.01383	0.995295	0.983941	1.06157	1.1601	1.15334
7.82442	1.02383	0.973914	1.02002		0.753218	0.78303	0.786135	0.79383	0.922117	0.914623	0.885135	0.884908	0.943746	0.96639	0.976449			7.82442	1.14739	1.07067	1.12435		0.756223	0.841339	0.867582	0.863996	1.05916	1.01364	0.996165	0.985945	1.06315	1.16104	1.15316
8.00219	1.02744	0.977588	1.0237		0.751998	0.782484	0.785143	0.792731	0.92303	0.919648	0.884052	0.888704	0.946304	0.965803	0.979694			8.00219	1.15096	1.07484	1.12768		0.75573	0.841711	0.867769	0.864737	1.05916	1.02029	0.993206	0.991296	1.0673	1.16324	1.15698
8.17994	1.0244	0.977315	1.02181		0.750877	0.781824	0.784478	0.791862	0.928006	0.920825	0.884748	0.890938	0.949244	0.969558	0.981317			8.17994	1.15051	1.07666	1.13323		0.755402	0.841897	0.868149	0.865104	1.0701	1.02314	0.99425	0.994138	1.07088	1.16717	1.15837
8.35775	1.0281	0.985484	1.02489		0.749756	0.780839	0.783274	0.790878	0.931457	0.92232	0.887008	0.890836	0.95389	0.967383	0.985787			8.35775	1.15541	1.08409	1.13482		0.754748	0.842083	0.868905	0.865474	1.07487	1.02618	0.998605	0.995142	1.07748	1.16167	1.16429
8.53552	1.03039	0.988518	1.02578		0.748839	0.779854	0.782166	0.790219	0.932681	0.92275	0.888872	0.891907	0.959572	0.966192	0.987614			8.53552	1.15958	1.09296	1.13196		0.754255	0.842269	0.869286	0.86603	1.07947	1.02865	1.00262	0.995646	1.08523	1.1499	1.17003
8.71332	1.02611	0.992371	1.02945		0.748234	0.779088	0.780846	0.78935	0.930747	0.92275	0.891331	0.893954	0.965828	0.965303	0.986399			8.71332	1.15081	1.10485	1.138		0.754094	0.842451	0.869666	0.866397	1.07734	1.03132	1.00628	1.00151	1.09888	1.14363	1.17281
8.89108	1.02915	0.990999	1.03253		0.746801	0.778218	0.779517	0.789016	0.931661	0.92232	0.889758	0.896962	0.973139	0.965303	0.990151			8.89108	1.15021	1.10276	1.13926		0.75393	0.842637	0.870046	0.867138	1.0777	1.0317	1.00558	1.00654	1.11356	1.15178	1.18065
9.06887	1.03077	0.992837	1.03054		0.745787	0.777453	0.778419	0.788252	0.930951	0.924459	0.889268	0.89833	0.972948	0.972027	0.987818			9.06887	1.15735	1.0991	1.13291		0.753273	0.84338	0.870233	0.86806	1.07982	1.03475	1.00489	1.00939	1.11919	1.16701	1.18048
9.24661	1.03067	0.994395	1.03203		0.744461	0.777013	0.777976	0.788252	0.932069	0.92574	0.889663	0.898525	0.980062	0.978149	0.988732			9.24661	1.15601	1.09348	1.13371		0.753438	0.843749	0.870803	0.868613	1.08424	1.03608	1.00227	1.0104	1.12568	1.17755	1.17926
9.42442	1.03333	0.99311	1.03402		0.743447	0.776353	0.777321	0.788032	0.932167	0.927133	0.890643	0.899885	0.980825	0.980921	0.990657			9.42442	1.14799	1.08917	1.1345		0.753438	0.844493	0.871183	0.869354	1.08478	1.03741	1.00209	1.01074	1.13319	1.18148	1.18362
9.60218	1.03676	0.994306	1.03889		0.742531	0.775808	0.776541	0.787383	0.933285	0.927235	0.891133	0.901534	0.980635	0.983884	0.996246			9.60218	1.14992	1.08957	1.13625		0.753602	0.845233	0.87156	0.869539	1.08655	1.0357	1.00157	1.01191	1.1264	1.18542	1.19024
9.77997	1.03524	0.992556	1.03988		0.742024	0.775263	0.775992	0.786944	0.935627	0.928525	0.890746	0.902605	0.977027	0.993379	1.0061			9.77997	1.14546	1.0927	1.13879		0.753602	0.845791	0.871941	0.870277	1.08761	1.03493	1.00087	1.01443	1.12164	1.20213	1.20893
9.95776	1.03922	0.998988	1.04464		0.741001	0.774929	0.775549	0.78596	0.938973	0.930235	0.892216	0.903387	0.979308	0.996637	1.01097			9.95776	1.14843	1.09153	1.13911		0.75393	0.846904	0.872321	0.870648	1.0963	1.03608	1.00785	1.01494	1.13088	1.21366	1.21802
10.1355	1.04522	1.00294	1.04862		0.740592	0.774279	0.774894	0.785416	0.94263	0.931707	0.895465	0.900956	0.982053	1.00099	1.01474			10.1355	1.15913	1.10093	1.14578		0.754255	0.847458	0.872511	0.871015	1.09808	1.04142	1.01257	1.01141	1.13767	1.22663	1.22205
10.3138	1.04636	1.00451	1.0523		0.739988	0.774059	0.774673	0.784643	0.946997	0.931707	0.897632	0.901534	0.98956	1.00367	1.01626			10.3138	1.1624	1.10263	1.15373		0.754584	0.847831	0.873078	0.8712	1.10448	1.04562	1.01397	1.01141	1.14534	1.2298	1.23028
10.4922	1.04864	1.00819	1.0502		0.739374	0.773294	0.774345	0.784099	0.948622	0.934548	0.898414	0.905231	0.990506	1.00792	1.01809			10.4922	1.16404	1.10734	1.15564		0.755077	0.848389	0.873459	0.871571	1.10946	1.04753	1.01467	1.01443	1.15186	1.23265	1.22957
10.67	1.04911	1.01352	1.05		0.73876	0.772309	0.773459	0.783449	0.95157	0.937179	0.899102	0.903778	0.992215	1.00891	1.01849			10.67	1.163	1.11061	1.15214		0.755077	0.848758	0.873839	0.871571	1.11584	1.04924	1.01677	1.01309	1.15707	1.23519	1.23606
10.8478	1.05235	1.01821	1.05577		0.737951	0.771975	0.772689	0.782571	0.952183	0.936654	0.900091	0.905911	0.994588	1.01049	1.02398			10.8478	1.16538	1.1148	1.15214		0.755402	0.84913	0.873649	0.871571	1.12491	1.05078	1.01799	1.01679	1.15504	1.23836	1.24132
11.026	1.05102	1.01802	1.05925		0.737542	0.77143	0.772141	0.782132	0.955433	0.936756	0.902352	0.909805	0.995634	1.02029	1.02755			11.026	1.15869	1.12056	1.1577		0.755566	0.850057	0.874216	0.871942	1.13096	1.04924	1.02009	1.02066	1.16244	1.25614	1.24957
11.2038	1.05206	1.02226	1.06332		0.736831	0.770225	0.771582	0.781369	0.958178	0.937289	0.902748	0.910001	1.00086	1.02158	1.02917			11.2038	1.15304	1.13027	1.15993		0.75573	0.850243	0.874216	0.871756	1.12978	1.04714	1.0215	1.01948	1.16404	1.25724	1.24904
11.3816	1.05159	1.03017	1.06521		0.736218	0.7699	0.771034	0.781044	0.958178	0.937179	0.902154	0.909031	1.00599	1.02138	1.02897			11.3816	1.16107	1.13763	1.15739		0.756384	0.850988	0.874977	0.872127	1.1276	1.04734	1.01834	1.0178	1.17217	1.26042	1.25273
11.5594	1.05112	1.03146	1.06352		0.735613	0.769241	0.770706	0.781044	0.959705	0.93739	0.901174	0.909031	1.00941	1.02327	1.0367			11.5594	1.15646	1.13723	1.15564		0.756713	0.851543	0.875168	0.87268	1.13045	1.04772	1.01729	1.01477	1.17667	1.26647	1.26398
11.7372	1.04864	1.03017	1.06223		0.734893	0.768476	0.770158	0.781044	0.957059	0.937914	0.903341	0.908343	1.00865	1.02683	1.04188			11.7372	1.152	1.1354	1.15691		0.756713	0.852102	0.875355	0.872865	1.12692	1.04982	1.01904	1.01544	1.17972	1.27857	1.27999
11.9149	1.05283	1.03303	1.0682		0.734289	0.767932	0.769599	0.78093	0.95808	0.938549	0.905801	0.909907	1.0153	1.02831	1.04138			11.9149	1.15497	1.1396	1.15882		0.757042	0.852843	0.875545	0.873051	1.12743	1.04734	1.0229	1.01948	1.187	1.28032	1.28175
12.0927	1.05692	1.03229	1.06968		0.733782	0.767053	0.769272	0.7805	0.958684	0.938761	0.907959	0.911846	1.0174	1.02733	1.04809			12.0927	1.15913	1.14039	1.15803		0.757206	0.85303	0.875735	0.873051	1.12625	1.04638	1.02447	1.02285	1.19209	1.27124	1.2948
12.2705	1.0533	1.03026	1.07277		0.733267	0.766183	0.769051	0.779727	0.960825	0.94107	0.908157	0.913215	1.01635	1.03564	1.05145			12.2705	1.15928	1.13868	1.16264		0.757531	0.85303	0.875735	0.872865	1.12944	1.0502	1.02588	1.02588	1.18569	1.27777	1.29621
12.4489	1.0514	1.02926	1.07088		0.73276	0.765419	0.768724	0.779403	0.962246	0.94118	0.909146	0.914286	1.01235	1.03912	1.05634			12.4489	1.15467	1.13566	1.16089		0.75737	0.853589	0.875926	0.873422	1.12844	1.05192	1.02798	1.02285	1.17493	1.2859	1.29798
12.6266	1.05692	1.03201	1.07038		0.732147	0.764435	0.768175	0.778744	0.966315	0.939598	0.908845	0.913504	1.01948	1.03892	1.05349			12.6266	1.15913	1.13618	1.1585		0.75786	0.853402	0.876306	0.873236	1.13398	1.05001	1.02815	1.02049	1.17943	1.29515	1.29692
12.8044	1.0592	1.03689	1.07346		0.731542	0.763116	0.768175	0.778639	0.965089	0.94107	0.908845	0.914864	1.02205	1.04566	1.05583			12.8044	1.1566	1.13605	1.16248		0.75786	0.853589	0.876493	0.873422	1.13432	1.05001	1.02693	1.02301	1.18351	1.3041	1.30257
12.9822	1.05816	1.03819	1.07933		0.730929	0.762132	0.767838	0.778315	0.961944	0.94107	0.909542	0.913215	1.02243	1.04833	1.05634			12.9822	1.15081	1.13618	1.162		0.758024	0.853589	0.876683	0.873975	1.12978	1.05384	1.02675	1.01931	1.18933	1.30953	1.30451
13.16	1.05664	1.04058	1.0855		0.730423	0.761368	0.767626	0.777981	0.962246	0.93992	0.909439	0.912721	1.02348	1.04645	1.0596			13.16	1.14992	1.13605	1.17061		0.758517	0.853771	0.876874	0.87416	1.13247	1.0525	1.02465	1.01948	1.19399	1.29707	1.31176
13.3378	1.05977	1.04371	1.08202		0.730218	0.760824	0.767511	0.777761	0.962344	0.940122	0.911503	0.912824	1.02395	1.04913	1.06367			13.3378	1.15319	1.14078	1.17045		0.758679	0.85433	0.877255	0.874346	1.13011	1.05268	1.02728	1.01847	1.19224	1.29212	1.3229
13.5156	1.05958	1.04021	1.07804		0.729712	0.760499	0.767405	0.777656	0.963872	0.94107	0.909542	0.913215	1.02538	1.04804	1.06266			13.5156	1.14977	1.13829	1.16423		0.758843	0.854886	0.877445	0.874713	1.12591	1.05364	1.0243	1.01679	1.19734	1.28893	1.32007
13.6933	1.06263	1.0357	1.07536		0.729001	0.759621	0.767068	0.777332	0.967942	0.942863	0.909637	0.914091	1.03195	1.04953	1.06245			13.6933	1.15155	1.13251	1.15643		0.759172	0.855072	0.877445	0.874899	1.13096	1.0525	1.02623	1.01696	1.21061	1.29819	1.31388
13.8711	1.06558	1.03984	1.07724		0.727677	0.759296	0.766635	0.777112	0.967737	0.942652	0.910523	0.914575	1.033	1.04685	1.06194			13.8711	1.15244	1.14236	1.15882		0.758843	0.855258	0.877064	0.875084	1.1318	1.05058	1.0278	1.01864	1.21266	1.30058	1.31264
14.0489	1.07291	1.04242	1.07735		0.72686	0.759296	0.766635	0.776779	0.967231	0.94244	0.910815	0.91438	1.03433	1.04982	1.06266			14.0489	1.15988	1.14315	1.15786		0.758843	0.855818	0.877445	0.875084	1.12844	1.05211	1.02728	1.01814	1.21354	1.30841	1.313
14.2266	1.07015	1.04168	1.07973		0.725847	0.758857	0.766193	0.776569	0.963366	0.9436	0.909241	0.913504	1.03461	1.05181	1.06327			14.2266	1.16032	1.14736	1.16057		0.759007	0.856004	0.877445	0.87527	1.12574	1.05231	1.02588	1.01713	1.21427	1.30937	1.3114
14.4045	1.07196	1.04537	1.08192		0.724933	0.758752	0.766077	0.776569	0.961838	0.94371	0.907177	0.911165	1.03242	1.0529	1.0649			14.4045	1.163	1.14986	1.16471		0.759007	0.856004	0.877445	0.875455	1.12457	1.05154	1.02237	1.01275	1.21193	1.30682	1.32042
14.5822	1.07034	1.04831	1.08899		0.724222	0.758532	0.765971	0.776454	0.964894	0.94107	0.90826	0.912041	1.0329	1.05518	1.06327			14.5822	1.15928	1.15342	1.1679		0.758679	0.85656	0.877635	0.875641	1.1286	1.0481	1.02447	1.01376	1.20843	1.30649	1.32007
14.76	1.06215	1.05173	1.09078		0.723405	0.758198	0.765856	0.776569	0.966618	0.941281	0.907667	0.910681	1.03508	1.05409	1.06591			14.76	1.1462	1.15513	1.17284		0.758843	0.856746	0.877822	0.875641	1.12911	1.04772	1.02202	1.01242	1.20974	1.3025	1.31812
14.9378	1.05578	1.05311	1.09217		0.722597	0.757988	0.765856	0.776454	0.966209	0.94244	0.911503	0.910587	1.03851	1.05181	1.06805			14.9378	1.13522	1.15882	1.173		0.758517	0.857119	0.877822	0.875826	1.12978	1.04982	1.02763	1.01006	1.21588	1.30266	1.32272
15.1161	1.05635	1.05016	1.09526		0.721886	0.757653	0.765971	0.776569	0.966715	0.942017	0.911503	0.912339	1.03994	1.05319	1.0705			15.1161	1.13003	1.15487	1.17284		0.758843	0.857305	0.877822	0.876008	1.13247	1.04791	1.0236	1.01141	1.21997	1.29436	1.33158
15.2939	1.06281	1.04979	1.09207		0.720768	0.757434	0.765856	0.776569	0.968039	0.940122	0.911314	0.914286	1.03851	1.05498	1.07437			15.2939	1.13908	1.15276	1.17252		0.759007	0.857675	0.878203	0.876194	1.13365	1.04543	1.0236	1.00956	1.21909	1.2859	1.33158
15.4717	1.0631	1.05984	1.08969		0.720058	0.757434	0.765971	0.776674	0.966618	0.940122	0.909731	0.914091	1.03823	1.05498	1.07458			15.4717	1.13834	1.15843	1.16774		0.758843	0.858048	0.878393	0.876379	1.13449	1.04237	1.02342	1.0062	1.20755	1.28303	1.3337
15.6494	1.06367	1.05707	1.08819		0.719445	0.757329	0.765971	0.776779	0.964174	0.941704	0.911701	0.913113	1.03661	1.05924	1.07641			15.6494	1.13952	1.15447	1.16296		0.758843	0.858421	0.878203	0.876379	1.12625	1.04237	1.0278	1.00637	1.20769	1.29483	1.33849
15.8272	1.06996	1.05606	1.09108		0.718628	0.757214	0.765971	0.776779	0.963463	0.940757	0.91023	0.914091	1.04042	1.06132	1.07947			15.8272	1.15526	1.14828	1.16455		0.758843	0.858603	0.878203	0.876565	1.12054	1.04428	1.02728	1.00537	1.21588	1.30714	1.33353
16.005	1.07424	1.05541	1.09795		0.718025	0.756889	0.765856	0.776674	0.965702	0.94107	0.910721	0.912824	1.03899	1.06431	1.08059			16.005	1.15616	1.14578	1.16901		0.759007	0.85879	0.877822	0.876379	1.12171	1.04562	1.02605	1.00235	1.21733	1.31721	1.33317
16.1828	1.07558	1.05504	1.10302		0.71751	0.756784	0.765971	0.776569	0.965907	0.942127	0.910325	0.910485	1.03775	1.06847	1.07875			16.1828	1.15854	1.15184	1.17109		0.758843	0.85879	0.878203	0.876379	1.12188	1.04829	1.02202	1.00184	1.2112	1.33003	1.3275
16.3605	1.07414	1.05375	1.10342		0.71711	0.75667	0.766077	0.776674	0.970377	0.942652	0.909542	0.909805	1.04099	1.0648	1.07539			16.3605	1.15675	1.15092	1.17348		0.759172	0.858976	0.878393	0.876751	1.12844	1.04829	1.01922	1.001	1.20974	1.32458	1.33104
16.5383	1.07148	1.05477	1.10312		0.716498	0.75667	0.766077	0.776674	0.969772	0.943075	0.909146	0.907374	1.04842	1.06004	1.07937			16.5383	1.1514	1.15078	1.17364		0.759007	0.859349	0.878393	0.876751	1.12894	1.046	1.0194	0.998659	1.21514	1.30922	1.33246
16.7168	1.07329	1.05762	1.09904		0.71609	0.756565	0.765971	0.776569	0.968955	0.938862	0.910325	0.906982	1.04384	1.06371	1.08161			16.7168	1.15393	1.15092	1.17061		0.758843	0.859349	0.878393	0.876936	1.13011	1.04142	1.01764	0.995142	1.21354	1.31545	1.33122
16.895	1.06795	1.06251	1.09724		0.715584	0.75645	0.765971	0.776454	0.966413	0.940122	0.909344	0.906693	1.04232	1.0642	1.07865			16.895	1.14709	1.15474	1.16917		0.759007	0.859722	0.878203	0.876565	1.12776	1.04008	1.01624	0.99096	1.21383	1.31353	1.33477
17.0728	1.06453	1.05735	1.09814		0.715584	0.756565	0.765971	0.776569	0.966715	0.942017	0.907572	0.907764	1.04651	1.06987	1.08385			17.0728	1.13893	1.14894	1.16742		0.759172	0.859722	0.878393	0.876751	1.12743	1.04256	1.01362	0.99146	1.21573	1.32122	1.3415
17.2506	1.06215	1.05827	1.09944		0.715282	0.756345	0.765971	0.776454	0.964076	0.944657	0.906385	0.90932	1.04984	1.07413	1.08212			17.2506	1.13581	1.14512	1.16551		0.759172	0.859722	0.878203	0.876751	1.12071	1.04523	1.01292	0.992299	1.21573	1.32106	1.33725
17.4283	1.06358	1.06473	1.10472		0.714971	0.756345	0.766077	0.776454	0.964076	0.945605	0.906686	0.909125	1.04898	1.078	1.07967			17.4283	1.13804	1.1575	1.17029		0.759007	0.859722	0.878203	0.877122	1.11634	1.04695	1.01187	0.992131	1.20974	1.32714	1.33158
17.6061	1.06272	1.06177	1.10631		0.714368	0.756345	0.765856	0.776349	0.964894	0.944446	0.908157	0.906889	1.04566	1.07324	1.08018			17.6061	1.13611	1.15315	1.16694		0.758843	0.859905	0.878203	0.876751	1.11785	1.04753	1.0131	0.99146	1.20244	1.3201	1.33494
17.7839	1.06358	1.06324	1.1079		0.714164	0.756345	0.766077	0.776454	0.968039	0.946967	0.909344	0.908054	1.04375	1.07423	1.07997			17.7839	1.13834	1.15342	1.1671		0.759007	0.860092	0.878393	0.876936	1.11819	1.05097	1.01484	0.992799	1.20332	1.32586	1.33831
17.9617	1.06805	1.05901	1.10889		0.713853	0.75645	0.766193	0.776569	0.96875	0.945495	0.910127	0.908343	1.04184	1.06927	1.08324			17.9617	1.13923	1.14723	1.1687		0.759007	0.860092	0.878012	0.876751	1.11802	1.05039	1.01642	0.993302	1.19413	1.31977	1.34328
18.1394	1.073	1.06029	1.1087		0.713551	0.756565	0.766414	0.776569	0.967835	0.946967	0.909043	0.910485	1.0408	1.07155	1.08437			18.1394	1.14457	1.15487	1.17188		0.759172	0.860278	0.878203	0.876936	1.11735	1.05116	1.01572	0.99397	1.18685	1.3217	1.3415
18.3173	1.07777	1.06039	1.1099		0.71325	0.756565	0.76652	0.776569	0.97099	0.947813	0.908458	0.910196	1.03975	1.06629	1.08722			18.3173	1.14591	1.14763	1.17555		0.758843	0.860278	0.878012	0.876751	1.12188	1.05345	1.01519	0.993135	1.19341	1.31017	1.34257
18.4957	1.07558	1.06113	1.10512		0.713143	0.75667	0.766414	0.776454	0.970483	0.948651	0.90826	0.91029	1.04384	1.07264	1.09038			18.4957	1.14873	1.15065	1.17077		0.759007	0.860278	0.878203	0.876565	1.12574	1.05345	1.01327	0.995814	1.19938	1.31401	1.34079
18.6734	1.07729	1.06398	1.1083		0.712948	0.75667	0.766635	0.776569	0.968955	0.948025	0.908751	0.907764	1.04594	1.07572	1.08671			18.6734	1.15125	1.15263	1.17013		0.759007	0.860652	0.878203	0.876751	1.12407	1.05268	1.01414	0.995646	1.21222	1.30922	1.33636
18.8512	1.07605	1.06546	1.11248		0.712842	0.756784	0.766741	0.776674	0.967835	0.945918	0.907865	0.907569	1.04679	1.07701	1.08763			18.8512	1.14754	1.15342	1.1738		0.759172	0.860465	0.878203	0.876565	1.11835	1.05135	1.01082	0.995978	1.21251	1.31209	1.33796
19.029	1.07005	1.06279	1.1096		0.71254	0.75667	0.766847	0.776569	0.967639	0.943912	0.908656	0.906302	1.04566	1.07502	1.08967			19.029	1.14531	1.15078	1.17603		0.759007	0.860465	0.878012	0.876565	1.12037	1.04791	1.01082	0.992299	1.20332	1.30586	1.33583
19.2067	1.07596	1.06942	1.11418		0.71254	0.756784	0.766962	0.776779	0.966004	0.942762	0.908845	0.906404	1.04442	1.07492	1.08875			19.2067	1.14368	1.16502	1.18241		0.759007	0.860652	0.878203	0.876565	1.12104	1.046	1.0096	0.988955	1.19574	1.30825	1.33459
19.3845	1.075	1.07505	1.11926		0.712336	0.756889	0.766962	0.776893	0.963259	0.942339	0.906583	0.903871	1.04432	1.07452	1.09068			19.3845	1.14799	1.1707	1.1896		0.759007	0.860465	0.877822	0.876565	1.11735	1.0439	1.0082	0.986947	1.19195	1.30378	1.33388
19.5628	1.07577	1.06942	1.12305		0.712434	0.756889	0.766962	0.776893	0.964894	0.942127	0.906686	0.904942	1.04718	1.07889	1.09293			19.5628	1.14858	1.16383	1.19344		0.759172	0.860465	0.877822	0.876565	1.11533	1.04237	1.00838	0.98979	1.19953	1.31737	1.33689
19.7406	1.07157	1.06537	1.12753		0.712434	0.757004	0.767068	0.776893	0.966004	0.94107	0.907572	0.906302	1.04384	1.0779	1.09282			19.7406	1.14279	1.15302	1.19535		0.759172	0.860465	0.877822	0.876379	1.11164	1.04142	1.00663	0.989122	1.19297	1.31994	1.34061
19.919	1.06748	1.06527	1.12425		0.712744	0.757004	0.76729	0.776998	0.967435	0.942863	0.907073	0.905529	1.04718	1.07393	1.09394			19.919	1.13255	1.15605	1.19104		0.759336	0.860465	0.877822	0.876379	1.11064	1.04161	1.00803	0.988619	1.18729	1.30985	1.3431
20.0967	1.07234	1.06444	1.12305		0.712744	0.757214	0.767184	0.776998	0.968955	0.944547	0.907572	0.905138	1.05117	1.07423	1.0918			20.0967	1.13181	1.14776	1.18401		0.759336	0.860465	0.877635	0.876194	1.11466	1.04161	1.00524	0.988787	1.19996	1.29483	1.33636
20.2745	1.07444	1.06832	1.12265		0.712744	0.757214	0.76729	0.777112	0.968653	0.942229	0.904915	0.904356	1.04813	1.07472	1.09068			20.2745	1.13537	1.15329	1.18225		0.759336	0.860092	0.877822	0.876194	1.11668	1.03932	1.00192	0.986782	1.19472	1.30186	1.33849
20.4523	1.07558	1.06241	1.12295		0.712842	0.757329	0.76729	0.777217	0.964076	0.941392	0.905405	0.904942	1.04365	1.07383	1.09038			20.4523	1.14012	1.14776	1.1888		0.759172	0.860465	0.877445	0.876008	1.10928	1.03951	1.00105	0.983941	1.19341	1.30745	1.34061
20.63	1.07929	1.06343	1.12484		0.712842	0.757434	0.767405	0.777332	0.965498	0.941603	0.905603	0.906209	1.04108	1.07254	1.08956			20.63	1.14368	1.14644	1.18688		0.759336	0.860652	0.877255	0.876194	1.1075	1.04066	1.00087	0.984943	1.18889	1.3017	1.34398
20.8078	1.07634	1.06509	1.12763		0.712948	0.757548	0.767405	0.777217	0.964076	0.940867	0.904811	0.905911	1.04289	1.07621	1.09119			20.8078	1.13715	1.1525	1.19232		0.759172	0.860092	0.877064	0.876008	1.10572	1.04046	1.00018	0.981604	1.18933	1.3057	1.34505
20.9861	1.07634	1.06279	1.12474		0.712948	0.757653	0.767626	0.777437	0.965809	0.93992	0.903926	0.905036	1.04071	1.07771	1.09221			20.9861	1.13492	1.14499	1.18976		0.759336	0.860278	0.877255	0.876008	1.10857	1.04123	0.998954	0.980938	1.19049	1.30474	1.3447
21.1639	1.07549	1.06573	1.11936		0.712744	0.757653	0.767732	0.777551	0.964894	0.938025	0.904614	0.908156	1.03908	1.07502	1.09497			21.1639	1.14323	1.13973	1.18593		0.759007	0.860092	0.877064	0.875826	1.1091	1.03989	1.00035	0.983107	1.17929	1.29531	1.34824
21.3417	1.07881	1.06942	1.12075		0.712744	0.757873	0.767626	0.777551	0.964894	0.938025	0.903926	0.907178	1.03851	1.07235	1.0964			21.3417	1.14576	1.1442	1.18385		0.759172	0.860278	0.876874	0.875826	1.11147	1.03799	0.999479	0.983442	1.17914	1.29116	1.347
21.5194	1.07481	1.06859	1.12245		0.71254	0.757988	0.767838	0.777656	0.963463	0.937491	0.904029	0.906693	1.03461	1.06967	1.09171			21.5194	1.14145	1.14973	1.18481		0.759007	0.860092	0.876683	0.875641	1.1075	1.03608	0.99965	0.984775	1.17391	1.29196	1.34008
21.6971	1.07748	1.06822	1.11846		0.712229	0.758198	0.767954	0.777761	0.961331	0.937491	0.902842	0.906013	1.03309	1.07254	1.09068			21.6971	1.14799	1.15078	1.18369		0.759007	0.860092	0.876683	0.875455	1.10394	1.03437	0.997385	0.984775	1.17565	1.29499	1.3314
21.875	1.079	1.06398	1.11797		0.712034	0.758198	0.767954	0.777761	0.959803	0.938126	0.902352	0.906013	1.03814	1.07483	1.09211			21.875	1.14843	1.13815	1.17906		0.758843	0.860092	0.876683	0.87527	1.09861	1.03532	0.996165	0.982438	1.17624	1.29452	1.33246
22.0528	1.0791	1.06371	1.11976		0.711724	0.758312	0.767954	0.777876	0.958382	0.940444	0.901071	0.906889	1.03765	1.07353	1.09568			22.0528	1.14977	1.14881	1.18321		0.758843	0.859905	0.876493	0.875641	1.09116	1.03627	0.99425	0.981604	1.16505	1.28431	1.34097
Figure 3, panel A: Metabolic activity (% control)
		Metabolic activity (% control)
	nLDL	98.55	99.29	98.55	99.54	100.53	102.02	101.52
	oxLDL	51.38		52.13	53.87	53.87	56.6	52.87
	oxLDL (500 µg/mL EP)		99.79	101.77	96.81	99.29	97.3	95.32
	oxLDL (1000 µg/mL EP)	102.77	95.82	89.11	100.28	105		101.52
Figure 3, panel B: 2 EOH (nmol/mg cell protein)
		2 EOH (nmol/mg cell protein)
	nLDL	5.52	3.04	4.92	5.07	4.54	4.94	3.7
	oxLDL	12.18	4.96	6.69	8.56	9.97	12.84	9.39
	oxLDL (500 µg/mL EP)	5.53	6.27	6.28	6.9	7.44	6.53	4.65
	oxLDL (1000 µg/mL EP)	5.26	7.27	6.07	4.13	4.9	5.46	4.09
Figure 4, panel A: ATP (nmol/mg protein)
		ATP (nmol/mg protein)
	nLDL	27.95	26.21	26.01	25.98	25.73	22.22
	oxLDL	15.85	18.26	18.49	19.13	12.64	18.76
	oxLDL (500 µg/mL EP)	24.82	23.77	23.42	23.43	24.46	22.78
	oxLDL (1000 µg/mL EP)	21.53	25.75	26.87	22.12	26.93	26.56
Figure 4, panel B: energy charge
		energy charge
	nLDL	0.84	0.84	0.84	0.83	0.83	0.83
	oxLDL	0.61	0.66	0.64	0.62	0.59	0.62
	oxLDL (500 µg/mL EP)	0.74	0.76	0.76	0.76	0.76	0.76
	oxLDL (1000 µg/mL EP)	0.77	0.78	0.78	0.78	0.77	0.78
																		Figure 5B, 64 kHz
Figure 5B, 4 kHz
0.00197472	0.999767	1.00011	0.999887		0.999775	0.999786	1	1.00012	1	1	1	1	1	1.00028	1.00015	1.00021		Time [h]	LDL				ox-LDL				ox-LDL+EP (500µg/ml)				ox-LDL+EP (1000µg/ml)
0.179766	0.996986	0.996313	0.994362		0.991271	0.990964	0.990492	1.00139	0.999287	0.998715	1.00075	0.999829	1.00314	1.0014	1.00276	1.0006		0.00197472	0.999786	1.00018	1.00019		1	1	1.0004	1.00021	0.999719	1.00022	1.0002	1.00021	1.00058	1.00026	1.00044	1
0.357574	0.989121	0.993668	0.988715		0.980519	0.980345	0.981238	0.995974	0.997135	0.997295	0.998646	0.99876	1.00556	1.0021	1.0058	1.00157		0.179766	1.00747	1.00854	1.00582		1.00197	1.00306	1.00099	1.00557	1.00364	1.0031	1.00505	1.00389	1.00466	1.00367	1.00349	1.0011
0.53533	0.980332	0.988508	0.98813		0.971664	0.969406	0.970164	0.995468	0.994271	0.994974	0.996902	0.996807	1.00799	1.00391	1.00772	1.00196		0.357574	1.00683	1.0129	1.01066		1.00088	1.00191	0.999409	1.00764	1.00504	1.00597	1.00808	1.00572	1.00904	1.00709	1.00654	1.00309
0.713138	0.979988	0.987025	0.981081		0.962349	0.957731	0.960245	0.991311	0.991132	0.992	0.993804	0.994498	1.00828	1.00517	1.008	1.00157		0.53533	1.00235	1.01654	1.01299		0.997159	0.996375	0.995062	1.00847	1.0056	1.00641	1.00748	1.00634	1.01137	1.00972	1.00937	1.00353
0.89089	0.976282	0.986924	0.976742		0.952367	0.948396	0.950324	0.986275	0.986543	0.987878	0.990837	0.991493	1.00912	1.00671	1.00883	1.00136		0.713138	1.0047	1.02109	1.01319		0.993009	0.989323	0.991708	1.00867	1.00448	1.00486	1.00768	1.00511	1.01254	1.01183	1.01134	1.00375
1.06864	0.968893	0.986398	0.971698		0.943867	0.942558	0.940867	0.981495	0.985256	0.983374	0.988845	0.98866	1.00912	1.00768	1.00883	1.00099		0.89089	1.00555	1.02456	1.0128		0.986678	0.983041	0.9852	1.00826	1.00308	1.00354	1.00909	1.00429	1.01604	1.01394	1.01352	1.0042
1.24646	0.964847	0.984178	0.964892		0.936837	0.933495	0.933923	0.977352	0.983118	0.982214	0.98563	0.987065	1.00941	1.00866	1.01007	1.00078		1.06864	1.00406	1.0262	1.01338		0.980791	0.979805	0.98165	1.00764	1.00336	1.00133	1.00808	1.00348	1.01868	1.01525	1.01527	1.00398
1.42421	0.962426	0.9865	0.964421		0.929475	0.926594	0.928692	0.97521	0.980394	0.981055	0.982156	0.985471	1.01012	1.01005	1.01062	1.00078		1.24646	1.00448	1.02766	1.01183		0.974605	0.973725	0.978107	1.00723	1.00252	1	1.00829	1.00286	1.02043	1.01736	1.01745	1.00398
1.60204	0.960923	0.987559	0.959965		0.923135	0.918955	0.92095	0.970938	0.980106	0.978342	0.978942	0.983521	1.01027	1.01089	1.01021	1		1.42421	1.00513	1.03167	1.01338		0.968658	0.970118	0.975549	1.00661	1.00112	0.999778	1.00687	1.00225	1.02131	1.01895	1.0192	1.0042
1.77982	0.959541	0.989669	0.955397		0.916462	0.912494	0.915386	0.96704	0.976682	0.976159	0.97547	0.983521	1.00927	1.01103	1.0098	0.99942		1.60204	1.00448	1.03697	1.01299		0.964203	0.964996	0.970042	1.00496	1.00168	0.999335	1.00485	1.00062	1.02366	1.02159	1.01985	1.00398
1.95763	0.95816	0.990821	0.951414		0.911827	0.90647	0.911861	0.963648	0.974396	0.973065	0.972625	0.982454	1.00856	1.01117	1.00896	0.998636		1.77982	1.00555	1.0399	1.01299		0.958034	0.960636	0.966112	1.00371	1	0.999557	1.00384	1.00041	1.02336	1.02344	1.02051	1.00353
2.1354	0.957121	0.991245	0.950595		0.907985	0.901847	0.90925	0.959258	0.97211	0.970882	0.972625	0.980861	1.00884	1.01103	1.00952	0.998841		1.95763	1.00555	1.04319	1.01144		0.954832	0.955333	0.963363	1.00186	0.999159	0.998232	1.00364	0.998775	1.02395	1.02424	1.02095	1.00309
2.31313	0.954117	0.993042	0.953646		0.903234	0.898081	0.902431	0.958874	0.972385	0.967148	0.969662	0.980164	1.0097	1.01076	1.0098	0.998057		2.1354	1.00513	1.04704	1.01183		0.951881	0.953063	0.963166	0.997732	0.997763	0.997788	1.00404	0.997754	1.02777	1.02582	1.0227	1.0042
2.4909	0.953885	0.996101	0.950708		0.899513	0.893039	0.898799	0.955111	0.971535	0.964314	0.968787	0.979267	1.00856	1.00879	1.00745	0.99688		2.31313	1.0015	1.04869	1.01416		0.949667	0.950795	0.960028	1.00021	0.997763	0.994479	1.00162	0.998164	1.02865	1.02741	1.02248	1.00398
2.66873	0.95446	1.00432	0.947668		0.894765	0.887878	0.896409	0.951854	0.9691	0.963932	0.9683	0.97803	1.00755	1.00782	1.00511	0.995721		2.4909	1.00021	1.05052	1.01591		0.946229	0.946071	0.957282	0.998349	0.997482	0.993149	1	0.997144	1.026	1.02609	1.0216	1.00375
2.84646	0.950428	1.01002	0.945673		0.89217	0.885194	0.89267	0.949847	0.966965	0.963673	0.967554	0.976082	1.00584	1.00684	1.00331	0.993762		2.66873	1.00107	1.05639	1.01513		0.942556	0.940215	0.955713	0.995461	0.994973	0.991133	1.0004	0.995915	1.02512	1.02582	1.02007	1.00309
3.02425	0.950539	1.01657	0.945795		0.891381	0.883159	0.892779	0.948081	0.964243	0.963538	0.966073	0.974135	1.00485	1.00656	1.00138	0.993182		2.84646	0.999144	1.06429	1.01591		0.938883	0.938331	0.951793	0.993815	0.994133	0.989372	1.00061	0.99449	1.02483	1.0245	1.01876	1.00177
3.20202	0.951698	1.01382	0.946727		0.888668	0.880683	0.89153	0.945077	0.963818	0.96238	0.965208	0.970782	1.00385	1.00558	1.00042	0.99337		3.02425	1.00107	1.07515	1.01785		0.939614	0.936632	0.952575	0.994018	0.99218	0.990629	1.00081	0.993466	1.02454	1.02397	1.01876	1.00133
3.37979	0.951929	1.01678	0.944741		0.885286	0.877467	0.888694	0.940934	0.962095	0.96084	0.964581	0.969901	1.0037	1.00433	0.999313	0.991615		3.20202	1.00021	1.07386	1.02096		0.937416	0.934371	0.952186	0.99134	0.991621	0.990376	1.00202	0.990204	1.02366	1.0237	1.01832	1.00155
3.55759	0.948694	1.0153	0.946379		0.883698	0.872855	0.886424	0.937427	0.961383	0.960964	0.96496	0.96831	1.00257	1.00279	0.998482	0.991223		3.37979	1.00042	1.07902	1.02193		0.93448	0.931921	0.950619	0.989695	0.987445	0.98912	1.00121	0.990814	1.02395	1.02344	1.01701	1.00066
3.73537	0.954692	1.01688	0.947781		0.88291	0.872002	0.886424	0.934666	0.960672	0.960581	0.963965	0.966719	1.00199	1.00238	0.996832	0.990831		3.55759	0.990397	1.07791	1.02388		0.932776	0.928343	0.948658	0.987427	0.987445	0.990629	1.00202	0.988572	1.02278	1.02185	1.01701	1.00044
3.91313	0.95446	1.02195	0.948374		0.879863	0.869107	0.885522	0.93115	0.957814	0.960323	0.962236	0.964774	1.00142	1.00097	0.995591	0.990252		3.73537	0.996797	1.08105	1.02622		0.933261	0.927588	0.948658	0.985371	0.985497	0.990376	1.00162	0.987554	1.02249	1.02159	1.01614	1.00044
4.09092	0.953885	1.02555	0.948251		0.877833	0.868244	0.884155	0.928643	0.95724	0.96084	0.962982	0.963709	1.00157	1	0.99476	0.990252		3.91313	0.997649	1.08751	1.02836		0.930579	0.925519	0.947877	0.983518	0.983828	0.990881	1.00101	0.986736	1.02219	1.0208	1.01505	1.00022
4.26875	0.953774	1.03009	0.952233		0.876591	0.866849	0.882005	0.926015	0.956528	0.960964	0.963349	0.962119	1.00171	0.999585	0.993387	0.989077		4.09092	0.99893	1.09361	1.02972		0.928873	0.924953	0.947288	0.981256	0.982713	0.991633	1.00182	0.985513	1.0219	1.02053	1.01439	1
4.44649	0.954581	1.03273	0.957394		0.876256	0.865031	0.880984	0.923891	0.955667	0.958906	0.96322	0.956997	1.00199	0.999025	0.992424	0.989861		4.26875	1.00064	1.10064	1.03362		0.928384	0.924953	0.945529	0.979817	0.980216	0.992644	1.00182	0.983678	1.02131	1.02027	1.01286	0.998675
4.6243	0.95816	1.03674	0.956923		0.875695	0.862353	0.879171	0.922128	0.958238	0.957625	0.963101	0.957536	1.00186	0.997489	0.992701	0.989077		4.44649	1.0015	1.10657	1.04045		0.92814	0.924202	0.946311	0.97879	0.975773	0.991886	1.00202	0.97818	1.0178	1.02	1.01025	1
4.80209	0.959309	1.04129	0.954465		0.874453	0.861594	0.878488	0.919381	0.957527	0.957108	0.962982	0.956997	1.00157	0.995404	0.991039	0.988703		4.6243	1.00726	1.11214	1.0422		0.927412	0.92063	0.944548	0.976939	0.979659	0.991386	1.00364	0.97818	1.01985	1.01895	1.01134	0.999114
4.97985	0.958735	1.04435	0.957629		0.874226	0.860742	0.878379	0.917368	0.955106	0.95749	0.962604	0.955593	1.00186	0.995258	0.99063	0.987919		4.80209	1.00961	1.11771	1.0424		0.925708	0.920253	0.943375	0.975294	0.979659	0.992139	1.00465	0.977572	1.01985	1.01789	1.01025	0.998675
5.15761	0.960005	1.04773	0.961727		0.873103	0.859563	0.877359	0.914873	0.953958	0.958783	0.962982	0.954884	1.00186	0.994843	0.98691	0.988311		4.97985	1.01025	1.12143	1.04455		0.926679	0.919691	0.943375	0.974062	0.978823	0.992391	1.00566	0.976351	1.02014	1.01736	1.00916	0.998232
5.3354	0.961387	1.05292	0.963724		0.872758	0.859244	0.87509	0.912619	0.953958	0.959041	0.963349	0.952062	1.00242	0.994843	0.988836	0.988498		5.15761	1.01025	1.12831	1.05061		0.926924	0.918749	0.942987	0.972419	0.978272	0.992896	1.00667	0.975943	1.02043	1.01763	1.00087	0.998232
5.5132	0.963465	1.06327	0.96853		0.872532	0.85828	0.8752	0.911733	0.954532	0.959806	0.962733	0.950644	1.00356	0.994149	0.989113	0.988703		5.3354	1.01154	1.13167	1.05393		0.926924	0.917622	0.941814	0.972007	0.975495	0.993594	1.00626	0.971876	1.02073	1.01763	1.00501	0.998232
5.69094	0.965775	1.06761	0.97099		0.87197	0.856352	0.874635	0.910235	0.953246	0.958783	0.963101	0.951184	1.00343	0.992613	0.988981	0.987919		5.5132	1.01453	1.1395	1.05667		0.927656	0.916495	0.941814	0.972213	0.975217	0.994701	1.00404	0.971468	1.01721	1.01842	1.00719	0.999114
5.86871	0.971083	1.07523	0.973102		0.870503	0.856024	0.875655	0.907479	0.952959	0.958906	0.96656	0.951184	1.00356	0.992467	0.98815	0.987528		5.69094	1.01475	1.14585	1.05941		0.926196	0.913493	0.942398	0.970776	0.974939	0.994479	1.00344	0.971268	1.01897	1.01657	1.00654	0.998232
6.04655	0.973395	1.08148	0.974517		0.86938	0.855706	0.875318	0.904483	0.953246	0.959424	0.970646	0.950999	1.00356	0.992052	0.98939	0.987136		5.86871	1.01946	1.15389	1.06314		0.923274	0.91274	0.942791	0.968931	0.974388	0.994037	1.00566	0.969845	1.01926	1.01578	1.00588	0.998011
6.22433	0.974324	1.08825	0.978968		0.869606	0.85506	0.873615	0.9021	0.951961	0.959558	0.97176	0.950829	1.00343	0.992186	0.989258	0.986744		6.04655	1.02053	1.15951	1.06647		0.922791	0.912928	0.943179	0.966264	0.974388	0.993594	1.01092	0.969234	1.01985	1.01525	1.00588	0.997568
6.40207	0.973859	1.08942	0.986252		0.869488	0.854311	0.87316	0.899979	0.951961	0.959941	0.971511	0.949596	1.00328	0.991638	0.988704	0.985961		6.22433	1.02418	1.17146	1.07118		0.922791	0.912363	0.941814	0.964829	0.972999	0.995139	1.01355	0.968623	1.02014	1.01578	1.00632	0.997568
6.57984	0.976868	1.08984	0.98966		0.868474	0.853778	0.872031	0.89822	0.951537	0.961616	0.970776	0.948702	1.00285	0.991212	0.989258	0.985382		6.40207	1.02439	1.17606	1.07983		0.923274	0.912179	0.941029	0.962982	0.972449	0.996025	1.01355	0.967811	1.01955	1.01631	1.00654	0.996686
6.75769	0.979756	1.09281	0.992123		0.867459	0.852917	0.870447	0.895597	0.950527	0.961222	0.969284	0.947824	1.00257	0.991638	0.988981	0.98557		6.57984	1.02632	1.17659	1.08356		0.922791	0.911614	0.939661	0.961547	0.970788	0.99801	1.01395	0.967204	1.01868	1.01605	1.00654	0.996464
6.93541	0.981372	1.10478	0.992596		0.866445	0.85142	0.869536	0.893849	0.950963	0.960581	0.969781	0.9473	1.00128	0.991212	0.988559	0.984991		6.75769	1.03018	1.17801	1.08475		0.921572	0.911053	0.938293	0.959295	0.970788	0.998675	1.01375	0.967001	1.01839	1.01605	1.00697	0.996464
7.11321	0.982756	1.10722	0.995296		0.866002	0.850241	0.867725	0.891719	0.949816	0.959806	0.969781	0.947115	1.00042	0.990797	0.988282	0.984991		6.93541	1.0319	1.18846	1.08888		0.920359	0.909552	0.936341	0.957655	0.97051	0.99735	1.01517	0.966593	1.01692	1.01605	1.00654	0.995804
7.29104	0.987272	1.11336	0.998356		0.864308	0.848641	0.866814	0.891347	0.946478	0.959558	0.970776	0.948702	0.99701	0.989676	0.988981	0.986353		7.11321	1.0334	1.19538	1.09164		0.918903	0.908239	0.934778	0.956222	0.969128	0.996907	1.01577	0.966186	1.01604	1.01578	1.00632	0.995583
7.46879	0.989697	1.11431	1.00365		0.863747	0.847893	0.864439	0.890222	0.948106	0.95685	0.967922	0.9473	1.001	0.987727	0.988282	0.98557		7.29104	1.03619	1.20426	1.09598		0.917205	0.907487	0.934191	0.957245	0.96056	0.99735	1.01679	0.967404	1.00321	1.01578	1.00807	0.997789
7.64652	0.994438	1.11792	1.00752		0.862959	0.847678	0.863192	0.888977	0.948531	0.956086	0.968549	0.945529	1.00086	0.985643	0.986501	0.984412		7.46879	1.03834	1.20426	1.09992		0.915994	0.90599	0.932045	0.956017	0.964702	0.995804	1.01456	0.965375	1.01079	1.01446	1.00719	0.996686
7.82434	0.997219	1.12354	1.01		0.862507	0.847247	0.862965	0.887601	0.949391	0.956726	0.970527	0.943942	1.00042	0.984937	0.985394	0.984412		7.64652	1.0407	1.20745	1.10111		0.914055	0.904862	0.930483	0.954994	0.965257	0.995804	1.01334	0.964157	1.01137	1.01183	1.00458	0.995583
8.00213	0.997684	1.12354	1.01458		0.860814	0.846069	0.861837	0.885351	0.948531	0.957367	0.971263	0.942895	1	0.984657	0.984154	0.984804		7.82434	1.04264	1.21474	1.10427		0.913088	0.903366	0.930483	0.953972	0.965534	0.996464	1.01456	0.963143	1.01108	1.01103	1.00436	0.99514
8.1799	0.999181	1.12227	1.01529		0.859691	0.844675	0.86059	0.883976	0.948106	0.957243	0.971392	0.941833	1	0.983962	0.9836	0.984599		8.00213	1.04479	1.21776	1.10881		0.911394	0.902054	0.9299	0.951924	0.964702	0.997788	1.01659	0.962329	1.00991	1.01103	1.00414	0.995362
8.35766	1.00126	1.12428	1.01953		0.858786	0.843712	0.85968	0.88272	0.947375	0.957884	0.971392	0.942017	0.999576	0.983828	0.982505	0.983629		8.1799	1.0478	1.2167	1.1096		0.909944	0.900743	0.928143	0.950697	0.963323	0.99735	1.01618	0.961112	1.00991	1.01051	1.00392	0.99514
8.53549	1.00185	1.13171	1.02295		0.857999	0.842216	0.857989	0.881345	0.946335	0.958906	0.971511	0.942895	0.998293	0.982854	0.982361	0.983629		8.35766	1.04888	1.21652	1.11594		0.908731	0.899992	0.927752	0.94947	0.962492	0.997571	1.0174	0.961112	1.00874	1.01025	1.00327	0.99448
8.71327	1.00266	1.13489	1.02458		0.857664	0.84072	0.856406	0.8801	0.944997	0.957749	0.971392	0.941663	0.998007	0.981039	0.981266	0.98305		8.53549	1.04996	1.22292	1.1195		0.908009	0.898682	0.926973	0.948244	0.96056	0.997571	1.0178	0.960705	1.00728	1.01025	1.00305	0.993816
8.89104	1.003	1.13712	1.02979		0.856198	0.838897	0.854814	0.879096	0.943944	0.956209	0.972009	0.940247	0.996723	0.979639	0.98058	0.98305		8.71327	1.05276	1.22452	1.1201		0.907282	0.897187	0.925022	0.947222	0.958906	0.996685	1.01861	0.960302	1.0067	1.00893	1.00261	0.993374
9.06879	1.0037	1.13722	1.03234		0.854732	0.837505	0.854596	0.877972	0.943658	0.95531	0.971392	0.938138	0.995864	0.979091	0.980026	0.982846		8.89104	1.05297	1.22969	1.12267		0.905592	0.895502	0.923658	0.946197	0.957806	0.996907	1.01942	0.959895	1.00553	1.00814	1.00283	0.993152
9.24654	1.00579	1.13457	1.03592		0.853158	0.836224	0.853232	0.876859	0.94306	0.95377	0.970646	0.939369	0.995154	0.978397	0.979063	0.982659		9.06879	1.05276	1.232	1.12505		0.903182	0.893818	0.923658	0.945177	0.956977	0.995804	1.01902	0.959285	1.00349	1.00788	1.00196	0.992929
9.42437	1.00978	1.13786	1.04392		0.852479	0.835159	0.852777	0.875735	0.94232	0.95377	0.970527	0.939539	0.994868	0.978397	0.978101	0.982455		9.24654	1.05319	1.23093	1.12942		0.901495	0.891575	0.922684	0.944156	0.956424	0.995582	1.01861	0.959081	1.00233	1.00788	1.00131	0.992424
9.60214	1.00968	1.14169	1.04856		0.851023	0.833654	0.851423	0.87436	0.942905	0.953119	0.970776	0.939185	0.994158	0.977557	0.977271	0.982268		9.42437	1.05556	1.23663	1.13537		0.900291	0.890266	0.921906	0.943542	0.955049	0.995582	1.01942	0.959285	1.00233	1.00761	1.00066	0.991919
9.77993	1.01161	1.14784	1.05018		0.849666	0.832692	0.84995	0.873236	0.942762	0.953119	0.972258	0.938492	0.993161	0.976436	0.976309	0.982063		9.60214	1.05599	1.24002	1.14074		0.898606	0.8884	0.920543	0.942726	0.953674	0.994479	1.01963	0.958882	1.00204	1.00709	0.999782	0.991666
9.95772	1.01161	1.14964	1.05157		0.848319	0.831412	0.848932	0.872112	0.94232	0.952096	0.971511	0.937953	0.992726	0.974902	0.975202	0.981689		9.77993	1.05771	1.2493	1.14193		0.89668	0.887092	0.919957	0.942111	0.952299	0.994479	1.02044	0.958678	1.00175	1.0063	0.999131	0.991166
10.1355	1.01275	1.15421	1.05343		0.846627	0.829917	0.848141	0.871109	0.941423	0.950939	0.972258	0.936907	0.993298	0.974355	0.974648	0.981485		9.95772	1.05728	1.24983	1.14611		0.895716	0.88541	0.918789	0.941296	0.950921	0.994037	1.02104	0.958272	1.00087	1.00551	0.998257	0.990661
10.3132	1.01537	1.15475	1.05563		0.845506	0.828096	0.847242	0.870236	0.941125	0.951063	0.972755	0.936722	0.993161	0.973368	0.974107	0.981485		10.1355	1.059	1.25501	1.14831		0.894033	0.883729	0.917427	0.940477	0.95065	0.993372	1.02226	0.957462	1.00058	1.00551	0.997388	0.990409
10.491	1.0197	1.1523	1.06062		0.844602	0.826817	0.845651	0.869112	0.940229	0.951838	0.972258	0.936907	0.992588	0.972955	0.973001	0.981093		10.3132	1.0603	1.25465	1.1509		0.892352	0.882236	0.916845	0.939867	0.950921	0.993594	1.02246	0.957055	1.00117	1.00472	0.996733	0.990157
10.6688	1.0205	1.15475	1.06305		0.84415	0.825537	0.844524	0.867869	0.939644	0.953254	0.972376	0.936199	0.990733	0.972261	0.972447	0.981298		10.491	1.06419	1.2509	1.15229		0.891394	0.881117	0.915092	0.938847	0.950099	0.994701	1.02124	0.956445	0.999708	1.00472	0.996519	0.989657
10.8466	1.02311	1.15464	1.06699		0.842803	0.824249	0.843506	0.867236	0.939346	0.953512	0.972376	0.935322	0.989027	0.971847	0.971906	0.980906		10.6688	1.06548	1.2509	1.15588		0.890436	0.87944	0.914315	0.938438	0.948726	0.996025	1.02023	0.955636	0.997672	1.00394	0.996301	0.989657
11.0244	1.02449	1.15676	1.0721		0.84179	0.823828	0.842489	0.866364	0.938307	0.952478	0.972506	0.935322	0.988454	0.971847	0.970523	0.980328		10.8466	1.06656	1.25376	1.15668		0.889955	0.877948	0.91373	0.937824	0.9479	0.995361	1.02023	0.955229	0.995929	1.00315	0.995864	0.9889
11.2021	1.0287	1.15559	1.07663		0.84067	0.821793	0.841471	0.866615	0.935334	0.951962	0.971392	0.935676	0.984607	0.971981	0.971076	0.981093		11.0244	1.06548	1.25501	1.16267		0.888757	0.877204	0.912954	0.937419	0.946804	0.993594	1.02145	0.955433	0.994478	1.00262	0.995428	0.988396
11.3799	1.02973	1.15623	1.08208		0.840552	0.8203	0.839891	0.865491	0.935632	0.952737	0.971511	0.935138	0.986027	0.969753	0.968731	0.979732		11.2021	1.06721	1.25322	1.16707		0.888036	0.87627	0.912369	0.939253	0.937759	0.993149	1.02206	0.956043	0.978257	1.00288	0.996733	0.990661
11.5577	1.03235	1.16122	1.07953		0.839766	0.819982	0.838646	0.864739	0.936515	0.952613	0.973491	0.934261	0.986027	0.969753	0.968323	0.979341		11.3799	1.06656	1.25019	1.17166		0.887555	0.873847	0.911203	0.938029	0.938851	0.991886	1.02206	0.955026	0.983755	1.00105	0.994995	0.988144
11.7355	1.03702	1.16186	1.07814		0.837859	0.819338	0.838083	0.863867	0.935632	0.953512	0.974486	0.932676	0.985466	0.968914	0.968323	0.978762		11.5577	1.06937	1.2609	1.16666		0.886359	0.873291	0.909647	0.937419	0.939675	0.992391	1.02064	0.954014	0.983175	1.00078	0.994559	0.987645
11.9132	1.03805	1.16324	1.08255		0.836847	0.818592	0.837738	0.862493	0.935178	0.951962	0.976346	0.93303	0.986027	0.96934	0.968455	0.978762		11.7355	1.07196	1.26251	1.16427		0.884443	0.872174	0.908481	0.936805	0.938028	0.993149	1.02084	0.952595	0.98173	1.00026	0.993686	0.98714
12.091	1.03577	1.16579	1.08035		0.836395	0.81806	0.837402	0.861621	0.934737	0.951456	0.978325	0.932507	0.98589	0.96934	0.968046	0.978371		11.9132	1.07391	1.26466	1.16806		0.883488	0.87124	0.908481	0.935786	0.938028	0.993594	1.02327	0.952392	0.982014	1	0.993472	0.98714
12.2688	1.03748	1.16951	1.08046		0.835383	0.817416	0.836839	0.860498	0.934439	0.951321	0.97931	0.931615	0.985031	0.968914	0.967084	0.977589		12.091	1.07348	1.26788	1.16626		0.882053	0.87087	0.9079	0.934967	0.937484	0.993149	1.0253	0.95199	0.98086	0.999474	0.993036	0.986637
12.4466	1.0376	1.17344	1.0837		0.834597	0.816772	0.836049	0.860127	0.933997	0.952096	0.980425	0.931262	0.982043	0.968086	0.967084	0.977402		12.2688	1.07348	1.26931	1.16447		0.881095	0.869754	0.906926	0.934562	0.936387	0.993815	1.02672	0.951787	0.979416	0.999737	0.992163	0.985886
12.6244	1.03725	1.17366	1.08626		0.833693	0.815923	0.835032	0.859255	0.93414	0.952613	0.980922	0.93057	0.982467	0.96794	0.966675	0.976619		12.4466	1.07434	1.27575	1.16746		0.879662	0.86938	0.905761	0.934767	0.936118	0.993594	1.02754	0.951787	0.969318	0.998948	0.992381	0.985634
12.8022	1.03907	1.17185	1.08626		0.833134	0.815176	0.833333	0.858503	0.933543	0.951838	0.981539	0.930739	0.982902	0.96738	0.96599	0.976228		12.6244	1.07369	1.27396	1.16906		0.878229	0.868451	0.904791	0.933948	0.935843	0.993594	1.02814	0.951177	0.969896	0.998428	0.992381	0.98513
12.9799	1.04113	1.16653	1.08986		0.831896	0.814001	0.832879	0.85738	0.933842	0.95286	0.981669	0.930032	0.982902	0.967526	0.965293	0.97565		12.8022	1.07391	1.27557	1.17026		0.877516	0.867518	0.903627	0.933339	0.935021	0.992896	1.03018	0.951177	0.970185	0.997902	0.991513	0.984626
13.1578	1.0417	1.16006	1.0894		0.830776	0.813572	0.832998	0.856639	0.933997	0.952613	0.982903	0.930739	0.983898	0.967247	0.964884	0.975446		12.9799	1.07412	1.26966	1.16926		0.876085	0.866589	0.902848	0.932521	0.934203	0.992391	1.02997	0.950775	0.970468	0.997902	0.991513	0.983876
13.3354	1.04193	1.16101	1.09149		0.829981	0.812079	0.831862	0.855757	0.933245	0.95222	0.982783	0.930216	0.983189	0.966273	0.964475	0.975072		13.1578	1.0752	1.26323	1.17026		0.87489	0.866029	0.902848	0.932116	0.934203	0.992139	1.03078	0.950775	0.971624	0.997639	0.990858	0.983373
13.5133	1.04432	1.17046	1.09428		0.829421	0.811333	0.831073	0.854885	0.933543	0.952613	0.982654	0.930385	0.982467	0.965859	0.964055	0.975072		13.3354	1.07585	1.26287	1.17107		0.874416	0.865287	0.901879	0.931298	0.933381	0.992896	1.03038	0.949962	0.971046	0.996593	0.990426	0.982623
13.6911	1.04444	1.17206	1.09498		0.829313	0.811006	0.830737	0.854634	0.932959	0.952613	0.983649	0.930216	0.982467	0.965859	0.964055	0.97468		13.5133	1.07823	1.2736	1.17266		0.87346	0.864358	0.901299	0.93089	0.933107	0.992391	1.02956	0.949357	0.970468	0.996331	0.990858	0.98212
13.8688	1.04615	1.16696	1.09846		0.828527	0.810158	0.829947	0.853643	0.931909	0.95286	0.983649	0.929862	0.98218	0.965434	0.964199	0.97429		13.6911	1.07715	1.2736	1.17046		0.87346	0.864171	0.900909	0.93089	0.931743	0.992391	1.03058	0.948951	0.970757	0.996856	0.991295	0.981868
14.0466	1.04592	1.16568	1.09752		0.828753	0.809831	0.829158	0.85239	0.932207	0.951962	0.984385	0.92934	0.981757	0.965154	0.964199	0.974086		13.8688	1.07823	1.26734	1.17226		0.872748	0.863612	0.89994	0.930076	0.931469	0.993149	1.02956	0.948545	0.969607	0.995805	0.991077	0.981365
14.2244	1.04512	1.16536	1.09741		0.828076	0.808983	0.828812	0.851769	0.931623	0.952096	0.986377	0.929509	0.981334	0.9653	0.963237	0.973694		14.0466	1.07888	1.26805	1.17166		0.872987	0.863056	0.899356	0.929463	0.931195	0.992139	1.02997	0.948342	0.969029	0.995023	0.990645	0.981365
14.4022	1.04649	1.16302	1.09916		0.827624	0.808554	0.82825	0.851148	0.930871	0.951962	0.986496	0.92934	0.980898	0.965713	0.962131	0.973116		14.2244	1.07823	1.26555	1.17046		0.872271	0.862497	0.899356	0.929262	0.930921	0.992391	1.03078	0.948342	0.969318	0.995023	0.989772	0.980364
14.5799	1.04729	1.16367	1.10055		0.827172	0.807593	0.82746	0.850396	0.930728	0.952478	0.985998	0.929155	0.980338	0.96558	0.961025	0.972929		14.4022	1.07758	1.26394	1.16986		0.872271	0.862128	0.899551	0.928854	0.929831	0.991133	1.03099	0.948143	0.969318	0.99528	0.988686	0.979611
14.7577	1.04672	1.16558	1.1017		0.826505	0.80695	0.827342	0.849775	0.930573	0.95377	0.986496	0.928632	0.979193	0.965859	0.961723	0.972538		14.5799	1.07845	1.26537	1.17226		0.872032	0.861382	0.899162	0.928241	0.929284	0.990629	1.03058	0.948143	0.969029	0.995805	0.988904	0.979364
14.9355	1.04969	1.16611	1.10648		0.825935	0.805989	0.826553	0.849154	0.929392	0.95377	0.986864	0.927572	0.977626	0.965154	0.960617	0.971756		14.7577	1.0765	1.2677	1.17487		0.871081	0.861013	0.899162	0.927632	0.928469	0.990124	1.03058	0.947534	0.968169	0.99528	0.988904	0.978862
15.1133	1.04866	1.16409	1.10392		0.826053	0.805244	0.825763	0.848402	0.929237	0.953636	0.988109	0.928094	0.977202	0.965434	0.960893	0.971756		14.9355	1.07866	1.26626	1.17847		0.870366	0.860268	0.898777	0.927427	0.927648	0.989624	1.03058	0.946726	0.966725	0.995023	0.988468	0.978359
15.2911	1.04877	1.16579	1.10496		0.825935	0.804609	0.824974	0.847901	0.929392	0.954535	0.987611	0.927756	0.975921	0.964606	0.960485	0.971569		15.1133	1.07975	1.26555	1.17647		0.870604	0.859895	0.898388	0.927223	0.927374	0.989372	1.0316	0.946925	0.965865	0.995023	0.988686	0.978108
15.4688	1.04661	1.16367	1.1038		0.82515	0.803649	0.82452	0.847411	0.929392	0.95377	0.987611	0.927403	0.975212	0.96418	0.960208	0.971365		15.2911	1.08061	1.26537	1.17447		0.870604	0.85934	0.898193	0.926614	0.926559	0.990376	1.0316	0.94632	0.965	0.994235	0.987601	0.977862
15.6466	1.05105	1.15994	1.10322		0.823471	0.803109	0.824184	0.84728	0.929094	0.955052	0.989473	0.926865	0.974776	0.964874	0.959655	0.970787		15.4688	1.07866	1.26323	1.17326		0.870366	0.858595	0.897999	0.926206	0.926013	0.989624	1.0316	0.946117	0.96414	0.993448	0.987383	0.977109
15.8244	1.05447	1.15994	1.10729		0.822902	0.802577	0.823731	0.84666	0.928355	0.955434	0.989224	0.926865	0.974926	0.96558	0.958826	0.970396		15.6466	1.08104	1.25876	1.17326		0.869416	0.858226	0.897419	0.926002	0.926559	0.990376	1.03282	0.945711	0.963564	0.994235	0.987165	0.977109
16.0022	1.05447	1.16069	1.11077		0.822342	0.80226	0.823504	0.84654	0.928796	0.956209	0.989094	0.926865	0.974353	0.965713	0.958286	0.970005		15.8244	1.08343	1.2618	1.17507		0.869416	0.858412	0.897419	0.925593	0.925466	0.990629	1.0322	0.945106	0.962416	0.994498	0.986947	0.976858
16.18	1.05117	1.16302	1.111		0.821224	0.802046	0.823504	0.845658	0.9282	0.956209	0.991205	0.92582	0.973209	0.96502	0.958141	0.969819		16.0022	1.08256	1.26376	1.17507		0.8687	0.85804	0.89703	0.925593	0.925192	0.991133	1.03261	0.944903	0.962128	0.994498	0.986729	0.97611
16.3577	1.05003	1.16515	1.1074		0.820546	0.801515	0.822488	0.845168	0.927901	0.956591	0.990956	0.926696	0.972649	0.96502	0.958286	0.969819		16.18	1.07953	1.26519	1.17487		0.867751	0.85804	0.89703	0.92478	0.925466	0.990124	1.03383	0.944903	0.961552	0.994235	0.986297	0.975608
16.5356	1.05334	1.16101	1.11169		0.819653	0.800983	0.822152	0.844536	0.927759	0.957625	0.991573	0.926173	0.971505	0.964874	0.957865	0.969224		16.3577	1.07629	1.26412	1.17226		0.868228	0.857854	0.896641	0.924372	0.925192	0.990881	1.03261	0.944497	0.961264	0.993448	0.986297	0.975608
16.7133	1.0547	1.16069	1.11077		0.819084	0.800555	0.821698	0.844166	0.927461	0.957749	0.991205	0.926173	0.969365	0.96446	0.957589	0.969037		16.5356	1.07607	1.2593	1.17166		0.867036	0.857667	0.896641	0.923968	0.924378	0.991633	1.03282	0.944096	0.960405	0.993191	0.985861	0.975106
16.8911	1.05744	1.16197	1.10902		0.818191	0.800024	0.821471	0.843545	0.927461	0.95685	0.991573	0.926173	0.968657	0.9639	0.957324	0.968442		16.7133	1.0778	1.26073	1.16946		0.866326	0.857481	0.896252	0.923559	0.924651	0.990881	1.03363	0.943893	0.958395	0.993191	0.985861	0.974605
17.0689	1.05676	1.16377	1.11147		0.817848	0.799064	0.821136	0.843175	0.928355	0.957367	0.991822	0.925989	0.968371	0.963487	0.956771	0.968442		16.8911	1.07888	1.26287	1.17206		0.86585	0.857854	0.896252	0.922947	0.924651	0.990881	1.03383	0.94369	0.95782	0.993191	0.985208	0.974108
17.2467	1.0579	1.16664	1.11216		0.817848	0.798421	0.820455	0.842674	0.927616	0.957884	0.992819	0.925113	0.967811	0.963207	0.956219	0.967864		17.0689	1.0778	1.26376	1.17367		0.86585	0.857667	0.896447	0.922947	0.924925	0.992391	1.03403	0.943487	0.957532	0.993191	0.985208	0.974108
17.4245	1.05961	1.1677	1.11297		0.817848	0.797564	0.820229	0.842053	0.926566	0.958401	0.993934	0.924053	0.967662	0.963207	0.956495	0.967677		17.2467	1.07737	1.2677	1.17266		0.865612	0.857112	0.895673	0.922134	0.923832	0.992139	1.03444	0.943082	0.956957	0.992929	0.985208	0.973607
17.6022	1.05824	1.17036	1.11553		0.817181	0.796716	0.819558	0.841553	0.926722	0.958401	0.994183	0.923346	0.967525	0.963767	0.956771	0.967083		17.4245	1.08061	1.26501	1.17386		0.866088	0.856554	0.895284	0.92193	0.923018	0.992139	1.03383	0.94268	0.956099	0.992666	0.984776	0.973607
17.78	1.05801	1.16759	1.1153		0.816396	0.796073	0.81865	0.841052	0.926281	0.957749	0.993804	0.923346	0.966381	0.963767	0.956087	0.966505		17.6022	1.08083	1.26895	1.17807		0.865374	0.855999	0.89509	0.921522	0.922199	0.992391	1.03424	0.942274	0.955524	0.992666	0.984989	0.972855
17.9577	1.05631	1.16505	1.11623		0.816278	0.795327	0.817862	0.840551	0.926281	0.958524	0.993555	0.923008	0.965809	0.962793	0.956087	0.966505		17.78	1.08126	1.26716	1.17526		0.864902	0.855626	0.89451	0.921118	0.922199	0.991886	1.03485	0.941868	0.954093	0.992404	0.984558	0.972358
18.1356	1.0571	1.16409	1.11891		0.81617	0.794685	0.817753	0.840181	0.926281	0.957749	0.993804	0.923346	0.965386	0.961954	0.955942	0.966318		17.9577	1.07953	1.26519	1.17566		0.86585	0.85544	0.893927	0.920506	0.921926	0.992644	1.03465	0.941264	0.953231	0.991098	0.98434	0.972108
18.3133	1.05733	1.16355	1.11902		0.816052	0.794051	0.817862	0.83968	0.926423	0.957243	0.99492	0.92353	0.965523	0.962514	0.955534	0.966114		18.1356	1.07801	1.26412	1.17587		0.86585	0.855254	0.893733	0.919898	0.922199	0.992139	1.03546	0.941463	0.952949	0.990312	0.984122	0.971857
18.4912	1.05893	1.16207	1.12507		0.815944	0.793194	0.817181	0.839059	0.925827	0.959041	0.995418	0.923346	0.965386	0.96182	0.955113	0.965146		18.3133	1.0752	1.26126	1.17546		0.86585	0.855068	0.893733	0.91949	0.922199	0.990881	1.03546	0.941666	0.953805	0.990312	0.983469	0.971356
18.6689	1.05984	1.15857	1.12716		0.816278	0.792663	0.816846	0.838809	0.925231	0.960323	0.995786	0.922824	0.965386	0.962368	0.955534	0.964568		18.4912	1.07607	1.25822	1.17987		0.86585	0.854699	0.893542	0.918878	0.92084	0.991133	1.03525	0.941061	0.952949	0.990312	0.983255	0.97061
18.8467	1.06224	1.15836	1.12716		0.816729	0.792878	0.817635	0.84005	0.926864	0.961739	0.9974	0.924759	0.966095	0.963207	0.957589	0.967083		18.6689	1.0791	1.2559	1.18428		0.866088	0.854699	0.893542	0.918878	0.920021	0.992644	1.03546	0.940453	0.952662	0.989531	0.983037	0.97061
19.0245	1.06201	1.15708	1.13053		0.814257	0.790316	0.816737	0.839811	0.926281	0.958401	0.992071	0.922824	0.965523	0.963353	0.956087	0.964568		18.8467	1.08234	1.25697	1.18729		0.867036	0.856181	0.894705	0.92071	0.921112	0.994037	1.03708	0.942071	0.953805	0.990836	0.985861	0.974108
19.2022	1.05722	1.15772	1.13099		0.8146	0.789572	0.81583	0.839179	0.924493	0.956591	0.992321	0.920719	0.964963	0.962514	0.954705	0.963974		19.0245	1.08148	1.25769	1.1907		0.865612	0.854141	0.89451	0.919898	0.92084	0.991633	1.03322	0.939849	0.952949	0.99136	0.984558	0.971111
19.38	1.05767	1.15877	1.1296		0.8146	0.789572	0.816619	0.838929	0.923896	0.956726	0.99492	0.920013	0.964242	0.962234	0.954705	0.963787		19.2022	1.07888	1.25787	1.18809		0.865135	0.853401	0.893542	0.919286	0.920021	0.989372	1.0322	0.938231	0.952374	0.99005	0.983037	0.97036
19.5578	1.05642	1.15676	1.12332		0.813698	0.789041	0.817526	0.83993	0.92479	0.958266	0.997768	0.921072	0.965249	0.962927	0.957324	0.965146		19.38	1.07715	1.25608	1.18569		0.865135	0.853214	0.893542	0.918878	0.91839	0.988615	1.03363	0.937826	0.950657	0.989793	0.981953	0.969609
19.7356	1.05573	1.16164	1.13193		0.814483	0.78851	0.816737	0.840431	0.92435	0.956591	0.995299	0.920719	0.965523	0.962234	0.958141	0.964364		19.5578	1.07801	1.24983	1.17887		0.866564	0.854882	0.895284	0.920098	0.918936	0.991133	1.03566	0.939646	0.951513	0.990836	0.984989	0.972108
19.9134	1.05493	1.16855	1.13135		0.813472	0.787123	0.815377	0.83993	0.922277	0.953636	0.992071	0.918431	0.963969	0.960847	0.956219	0.963006		19.7356	1.07672	1.25947	1.1893		0.867275	0.854882	0.895478	0.921318	0.919208	0.989372	1.03322	0.939849	0.951226	0.990836	0.985861	0.971857
20.0912	1.05447	1.17291	1.13542		0.812462	0.787011	0.815268	0.838809	0.920787	0.953512	0.993555	0.915269	0.963111	0.960567	0.954981	0.960679		19.9134	1.07434	1.26662	1.1897		0.86585	0.853028	0.894122	0.92071	0.915676	0.986356	1.03018	0.937421	0.948941	0.988221	0.983037	0.970109
20.2689	1.05596	1.17301	1.13193		0.81258	0.787011	0.81583	0.838189	0.919013	0.954535	0.9974	0.914394	0.96183	0.960701	0.954573	0.959898		20.0912	1.07131	1.26537	1.1897		0.86395	0.852102	0.893154	0.919082	0.912959	0.984598	1.02814	0.935403	0.946939	0.985876	0.981517	0.967617
20.4467	1.05688	1.17153	1.13321		0.81258	0.786797	0.816964	0.837808	0.919609	0.95685	0.999881	0.913688	0.961544	0.96154	0.954705	0.959508		20.2689	1.07066	1.26573	1.18589		0.862765	0.851544	0.892765	0.918066	0.910788	0.984598	1.02875	0.934596	0.944365	0.984312	0.980215	0.966122
20.6245	1.05744	1.16685	1.13157		0.812462	0.786266	0.817526	0.836447	0.920347	0.959041	1.00385	0.91421	0.961408	0.961674	0.954573	0.959321		20.4467	1.07023	1.26162	1.18368		0.862527	0.850989	0.893154	0.91725	0.910521	0.986356	1.03078	0.933584	0.943225	0.985091	0.979997	0.965622
20.8023	1.05778	1.16696	1.13123		0.812011	0.78595	0.817181	0.836447	0.921383	0.961481	1.0067	0.914041	0.961967	0.961394	0.953876	0.959321		20.6245	1.07023	1.25805	1.18148		0.862051	0.850431	0.893733	0.914169	0.91106	0.987864	1.03403	0.933381	0.942366	0.984829	0.97978	0.965122
20.9801	1.05847	1.16484	1.13112		0.811001	0.786052	0.816964	0.836066	0.921824	0.962897	1.00856	0.91421	0.961681	0.9621	0.954296	0.959117		20.8023	1.06937	1.25858	1.18328		0.862051	0.850245	0.893927	0.914608	0.91106	0.989624	1.03688	0.93298	0.942079	0.984573	0.979344	0.964378
21.1578	1.05493	1.16239	1.12832		0.810559	0.785419	0.817181	0.835947	0.922562	0.964831	1.00993	0.91421	0.961408	0.962793	0.954429	0.959117		20.9801	1.06613	1.25983	1.18128		0.861818	0.850059	0.893927	0.913704	0.91106	0.991133	1.03912	0.93298	0.941512	0.984312	0.979562	0.964378
21.3356	1.0547	1.15686	1.13379		0.809991	0.784991	0.816846	0.835326	0.923158	0.964438	1.01116	0.913857	0.961408	0.963487	0.954705	0.957946		21.1578	1.06224	1.25912	1.18007		0.86158	0.849873	0.89451	0.913472	0.91106	0.992896	1.04034	0.932373	0.939796	0.985352	0.979344	0.964128
21.5134	1.05334	1.1522	1.13332		0.809206	0.78446	0.816165	0.835076	0.923015	0.964438	1.01043	0.913688	0.961408	0.96418	0.95539	0.957573		21.3356	1.06181	1.25233	1.18047		0.86158	0.849873	0.894122	0.912779	0.910788	0.993372	1.04054	0.932171	0.939796	0.985876	0.979127	0.962879
21.6912	1.05413	1.1506	1.12739		0.808755	0.783921	0.815722	0.834695	0.92286	0.964056	1.00981	0.913857	0.96055	0.964326	0.954705	0.956979		21.5134	1.06052	1.24716	1.17767		0.860867	0.849873	0.893927	0.912547	0.909978	0.992896	1.04034	0.93177	0.939796	0.985876	0.979562	0.962635
21.8689	1.0547	1.15198	1.12414		0.808196	0.783502	0.815268	0.834445	0.922562	0.965349	1.01266	0.913857	0.960401	0.964326	0.954429	0.956402		21.6912	1.06116	1.2427	1.16986		0.860391	0.849691	0.893733	0.911617	0.909706	0.993594	1.03973	0.931365	0.938371	0.985091	0.97826	0.961636
22.0467	1.0547	1.14731	1.12681		0.807187	0.782757	0.81448	0.834205	0.921979	0.964696	1.01216	0.914041	0.959978	0.964047	0.953744	0.956198		21.8689	1.06311	1.24056	1.16546		0.860391	0.849505	0.893348	0.911157	0.909706	0.995139	1.04095	0.931162	0.938371	0.984829	0.978043	0.961142
																		22.0467	1.06224	1.23574	1.16726		0.860158	0.848947	0.892959	0.910692	0.909162	0.993815	1.04196	0.93096	0.938085	0.984829	0.977825	0.960145
Figure 6, panel A: Metabolic activity (% control)
		Metabolic activity (% control)
	nLDL	98.89	102.21	100.88	100.88	96.57	100.55
	oxLDL	61.39	58.41	58.08	63.72	62.72	60.4
	oxLDL + 250 µg/mL EP	80.97	76	64.05	74.67	74	69.69
	oxLDL + 500 µg/mL EP	83.3	85.29	88.61	89.27	93.58	98.23
	oxLDL + 1000 µg/mL EP	93.58	91.26	91.92	90.6	84.62	84.29
Figure 6, panel B: 2 EOH (nmol/mg cell protein)
		2 EOH (nmol/mg cell protein)
	nLDL	2.7	3.39	3.17	2.98
	oxLDL	6.58	5.91	6.58	6.93
	oxLDL + 250 µg/mL EP	4.4	5.36	3.81	3.58
	oxLDL + 500 µg/mL EP	4.23	3.02	4.53	3.63
	oxLDL + 1000 µg/mL EP	3.67	3.02	3.16	3.15
Figure 7, panel A: ATP (nmol/mg protein)
		ATP (nmol/mg protein)
	nLDL	28.17	30.74	26.39	26.66	27.78	25.3
	oxLDL	14.65	14.59	16.15	16.71	13.69	14.98
	oxLDL + 250 µg/mL EP	16.26	17.7	17.99	18.36	21.86	17.78
	oxLDL + 500 µg/mL EP	19.89	17.54	17.62	20.46	23.2	19.9
	oxLDL + 1000 µg/mL EP	23.67	22.49	23.47	19.32	23.52	23.2
Figure 7, panel B: energy charge
		energy charge
	nLDL	0.845	0.857	0.838	0.837	0.839	0.848
	oxLDL	0.718	0.718	0.738	0.724	0.724	0.709
	oxLDL + 250 µg/mL EP	0.783	0.807	0.798	0.809	0.808	0.778
	oxLDL + 500 µg/mL EP	0.826	0.805	0.817	0.831	0.845	0.816
	oxLDL + 1000 µg/mL EP	0.874	0.849	0.865	0.864	0.86	0.841
S1 Fig, panel B: Metabolic activity (% control)
		Metabolic activity (% control)
	nLDL	97.72	98.33	102.28	101.67
	oxLDL	73.36	59.67	57.84	50.23
	oxLDL (500 µg/mL) EP	93.46	95.28	96.5	90.41
	oxLDL (1000 µg/mL) EP	92.24	100.46	97.11	98.07
S2 Fig, panel B: Metabolic activity (% control)
		Metabolic activity (% control)
	nLDL	97.85	103	98.28	100.86
	oxLDL	56.65	62.23	69.96	64.38
	oxLDL + 250 µg/mL EP	70.39	77.68	83.26	78.11
	oxLDL + 500 µg/mL EP	84.12	94.85	88.41	90.13
	oxLDL + 1000 µg/mL EP	105.14	106.97	108.34	64
